# Supplementary material for: Influence of isoflurane on the diastolic pressure-flow relationship and critical occlusion pressure during arterial CABG surgery: a randomized controlled trial
Source: PeerJ. 2016 Jan 26;4:e1619. doi: 10.7717/peerj.1619 (PMC4783760; doi:10.7717/peerj.1619)
Supplement: Supplemental Information 3 — All variables are clearly stated. [file peerj-04-1619-s003.xls]

## Sheet: ISO_LIMAB RIVA (1)
Bypass	Zeitpunkt	dia PI Mean	dia PI Median	PI	Autoregulationsindex	Probe	Flowdia	A	B	p(Sign.)	R	R²	ZFP	DDT	KP	Kardioplegietyp	HF	CSP	ZFP/CSP	Paorta	LVEDP	ZFP/LVEDP	LVPdiast	Datapairs	Data per beat	Beats	Diastole
LIMAB RIVA	MP I	0.416337	0.411594	2.4	2.91221	2	6.48027	-8.79751	0.226652		0.818176	0.669413	38.8151		1	Blut	87	13.0569	2.97277	67.4064	10.2324	3.79336	10.977	225	45	5	0.09
LIMAB RIVA	MP I	0.301466	0.311944	1.2	2.01249	3	17.5582	-22.6651	0.640831		0.953971	0.910061	35.3683		1	Blut	97	16.4963	2.14401	62.7674	12.73	2.77834	9.06371	187	37.4	5	0.0748
LIMAB RIVA	MP I	0.511266	0.514914	3.1	6.52442	2	8.96712	-30.804	0.7747		0.765376	0.5858	39.7625		1	Blut	100	12.489	3.18381	50.73	17.284	2.30054	13.5289	424	84.8	5	0.1696
LIMAB RIVA	MP I	0.536685	0.524445	1.8	3.12251	2	39.4227	-73.2635	2.1127		0.974477	0.949605	34.6776		1	Blut	93	6.92815	5.00532	53.3375	17.344	1.9994	7.74679	606	121.2	5	0.2424
LIMAB RIVA	MP I	0.367	0.363	1.5	1.808	3	36.3641	-19.2263	0.750615		0.85	0.722499	25.614		1	Blut	79	20.4	1.25559	74.1	10.678	2.39877	11	725	145	5	0.29
LIMAB RIVA	MP I	0.318252	0.314321	2.8	2.60415	2	12.6449	-18.8083	0.555108		0.878588	0.771916	33.8823		1	Blut	94	7.82013	4.3327	56.6615	8.068	4.19959	6.80487	309	61.8	5	0.1236
LIMAB RIVA	MP I	1.15434	1.28947	2.6	3.89664	2	58.7986	-253.672	4.81946		0.989695	0.979496	52.635		1	Blut	112	12.8959	4.08152	64.8352	12.244	4.29884	10.0862	448	89.6	5	0.1792
LIMAB RIVA	MP I	0.254915	0.253612	1.6	2.22848	3	67.6549	-88.3616	2.54263		0.967124	0.935329	34.7521		1	Blut	90	8.45124	4.11207	61.3604	8.198	4.23909	9.24152	443	88.6	5	0.1772
LIMAB RIVA	MP I	0.523657	0.527488	2.7	2.51113	2	19.2826	-32.1454	0.925695		0.9724	0.945562	34.7257		1	Blut	87	5.18424	6.69832	55.5562	8.928	3.88953	6.47082	749	149.8	5	0.2996
LIMAB RIVA	MP I	0.426551	0.425179	1.3	3.27592	3	38.4716	-31.4468	0.879481		0.94574	0.894424	35.7561		1	Blut	89	10.3966	3.4392	79.4996	16.134	2.21619	13.781	609	121.8	5	0.2436
LIMAB RIVA	MP I	0.445271	0.446368	2.5	2.68921	2	22.3161	-38.8208	0.962717		0.881157	0.776438	40.3242	886	1	Blut	76	9.9637	4.04711	63.5045	10.246	3.9356	5.95813	730	146	5	0.292
LIMAB RIVA	MP I	1.166	1.13047	2.9	5.0544	2	6.5577	-29.1153	0.495795		0.950946	0.904299	58.7244		1	Blut	90	14.054	4.17848	71.951	36.648	1.60239	35.7167	631	126.2	5	0.631
LIMAB RIVA	MP I	0.734225	0.749809	2.2	4.34795	2	19.7505	-102.981	2.10151		0.977759	0.956013	49.0033		1	Blut	95	13.9473	3.51347	58.4016	24.8632	1.97092	20.0505	437	87.4	5	0.1748
		dia PI Mean	dia PI Median	PI	Autoregulationsindex	Probe	Flowdia	A	B	p(Sign.)	R	R²	ZFP			Kardioplegietyp	HF	CSP	ZFP/CSP	Paorta	LVEDP	ZFP/LVEDP	LVPdiast
Mittelwert		0.550458	0.558663	2.2	3.30673		27.2515	-57.7006	1.3683	#DIV/0!	0.917339	0.846219	39.5416				91.4615	11.6987	3.76649	63.0855	14.8921	3.04789	12.3405	501.769	100.354	5	0.229831
Median		0.445271	0.446368	2.4	2.91221		19.7505	-31.4468	0.879481	#NUM!	0.950946	0.904299	35.7561				90	12.489	4.04711	62.7674	12.244	2.77834	10.0862	448	89.6	5	0.1792
Standardabw.		0.297363	0.316966	0.646787	1.34233		19.643	65.5036	1.2573	#DIV/0!	0.0714203	0.126775	8.93342				9.0886	4.1706	1.32274	8.47498	8.09172	1.01879	7.98639	189.635	37.927	0	0.141568
Min		0.254915	0.253612	1.2	1.808	2	6.48027	-253.672	0.226652	0	0.765376	0.5858	25.614				76	5.18424	1.25559	50.73	8.068	1.60239	5.95813	187	37.4	5	0.0748
Max		1.166	1.28947	3.1	6.52442	3	67.6549	-8.79751	4.81946	0	0.989695	0.979496	58.7244				112	20.4	6.69832	79.4996	36.648	4.29884	35.7167	749	149.8	5	0.631
Anzahl		13	13	13	13	13	13	13	13	0	13	13	13				13	13	13	13	13	13	13	13	13	13	13

## Sheet: ISO_LIMAB RIVA (2)
Bypass	Zeitpunkt	dia PI Mean	dia PI Median	PI	Autoregulationsindex	Probe	Flowdia	A	B	p(Sign.)	R	R²	ZFP		KP	Kardioplegietyp	HF	CSP	ZFP/CSP	Paorta	LVEDP	ZFP/LVEDP	LVPdiast	Datapairs	Data per beat	Beats	Diastole
LIMAB RIVA	MP II	0.446765	0.437324	3.6	2.42427	2	11.5432	-10.7667	0.327093		0.692295	0.479272	32.9162		1	Blut	80	13.5812	2.42367	68.2064	12.441	2.6458	12.3723	261	52.2	5	0.1044
LIMAB RIVA	MP II	0.203698	0.200121	1.1	1.84824	3	15.5827	-12.267	0.4523		0.869202	0.7298	27.1214		1	Blut	92	15	1.80809	61.6	11.422	2.37449	9.1	398	79.6	5	0.1592
LIMAB RIVA	MP II	0.857119	0.883326	1.5	3.40456	2	24.0739	-78.752	1.41242		0.984069	0.968391	55.7568		1	Blut	103	14.3061	3.89742	72.8012	30.17	1.84809	17.1863	201	40.2	5	0.0804
LIMAB RIVA	MP II	0.57155	0.579055	2.5	3.4136	2	34.3106	-96.1885	2.69551		0.944672	0.892406	35.6847		1	Blut	89	5.45052	6.54702	48.4135	16.984	2.10108	8.17036	636	127.2	5	0.2544
LIMAB RIVA	MP II	0.861885	0.897776	3.6	3.86654	3	23.7626	-104.062	2.50287		0.941484	0.886391	41.577		1	Blut	81	18.9923	2.18914	51.0711	10.162	4.09141	9.26449	705	141	5	0.282
LIMAB RIVA	MP II	0.628208	0.649695	2.8	2.38456	2	18.9795	-44.8539	1.24829		0.91021	0.828483	35.9322		1	Blut	99	67.6774	0.530934	51.1366	16.106	2.23098	10.8958	497	99.4	5	0.1988
LIMAB RIVA	MP II	1.09233	1.18481	2.6	3.21943	2	49.7643	-182.93	4.40573		0.990307	0.980707	41.521		1	Blut	115	11.0943	3.74255	52.8164	12.67	3.27711	10.5799	583	116.6	5	0.2332
LIMAB RIVA	MP II	0.462114	0.458303	1.8	3.16256	3	46.1266	-94.5562	3.05593		0.909338	0.826896	30.9418		1	Blut	90	8.75032	3.53608	46.0359	12.2	2.53621	8.67972	570	114	5	0.228
LIMAB RIVA	MP II	0.6386	0.629753	2.1	3.68031	2	22.0206	-42.4371	1.30002		0.901262	0.812273	32.6434		1	Blut	88	7.50819	4.34771	49.5821	9.464	3.44922	7.24645	804	160.8	5	0.3216
LIMAB RIVA	MP II	0.588203	0.59952	1.3	2.99144	3	42.3378	-52.8133	1.67972		0.974891	0.950413	31.4417		1	Blut	89	12.3064	2.5549	56.647	17.999	1.74686	15.198	630	126	5	0.252
LIMAB RIVA	MP II	0.614032	0.631723		2.39118	2	19.861	-30.3349	1.12043		0.941949	0.887268	27.0744	937	1	Blut	75	9.93605	2.72487	44.8007	8.598	3.14892	6.19002	1053	210.6	5	0.4212
LIMAB RIVA	MP II	0.464385	0.461763	2.3	3.01766	2	13.3575	-17.2181	0.557273		0.745504	0.555776	30.8971		1	Blut	90	10.0826	3.06439	54.8664	13.08	2.36216	10.0826	521	104.2	5	0.521
LIMAB RIVA	MP II	1.16824	1.12828	4.5	5.99346	2	10.704	-99.5794	2.37591		0.981231	0.962814	41.9122		1	Blut	91	11.8989	3.52234	46.4174	22.1284	1.89404	18.5577	571	114.2	5	0.2284
		dia PI Mean	dia PI Median	PI	Autoregulationsindex	Probe	Flowdia	A	B	p(Sign.)	R	R²	ZFP			Kardioplegietyp	HF	CSP	ZFP/CSP	Paorta	LVEDP	ZFP/LVEDP	LVPdiast
Mittelwert		0.661318	0.672419	2.475	3.21522		25.5711	-66.6738	1.7795	#DIV/0!	0.906647	0.827761	35.8015				90.9231	15.8911	3.14532	54.1842	14.8788	2.5928	11.0403	571.538	114.308	5	0.252662
Median		0.614032	0.629753	2.4	3.16256		22.0206	-52.8133	1.41242	#NUM!	0.941484	0.886391	32.9162				90	11.8989	3.06439	51.1366	12.67	2.37449	10.0826	571	114.2	5	0.2332
Standardabw.		0.269641	0.281691	1.02702	1.0161		13.3112	49.0734	1.1797	#DIV/0!	0.0915076	0.156223	7.84292				10.3317	15.9461	1.4383	8.6354	5.95994	0.706806	3.79848	220.477	44.0954	0	0.119337
Min		0.203698	0.200121	1.1	1.84824	2	10.704	-182.93	0.327093	0	0.692295	0.479272	27.0744				75	5.45052	0.530934	44.8007	8.598	1.74686	6.19002	201	40.2	5	0.0804
Max		1.16824	1.18481	4.5	5.99346	3	49.7643	-10.7667	4.40573	0	0.990307	0.980707	55.7568				115	67.6774	6.54702	72.8012	30.17	4.09141	18.5577	1053	210.6	5	0.521
Anzahl		13	13	12	13	13	13	13	13	0	13	13	13				13	13	13	13	13	13	13	13	13	13	13
